# Supplementary material for: Mesenchymal stromal cells contract collagen more efficiently than dermal fibroblasts: Implications for cytotherapy
Source: PLoS One. 2019 Jul 15;14(7):e0218536. doi: 10.1371/journal.pone.0218536 (PMC6629071; doi:10.1371/journal.pone.0218536)
Supplement: S1 File — (XLS) [file pone.0218536.s001.xls]

## Sheet: area
	0	1	2	4	5	6	7	8	9	10
50k DF	3.9436	3.89816	3.58846	3.4867	3.15204	3.287	3.25544			3.09522
	3.81617	3.77833	3.61239	3.36266	3.18357	3.18896	3.196			2.9882
	3.95568	3.86252	3.64555	3.45325	3.2641	3.17551	3.23036			3.21864
		3.78814	3.62456	3.34276	3.09529	3.10784	3.04739			3.0753
		3.72771	3.52549	3.31948	3.16757	3.0248	3.02231
100k DF		2.95661	2.15913	1.68971	1.52824	1.49904	1.34046			1.19897
		2.97727	2.14444	1.59187	1.43848	1.37947	1.28797			1.03168
		2.80424	2.05797	1.49865	1.35358	1.25183	1.19833
		2.96591	2.233	1.71994
		3.06973	2.30268	1.76991
200k DF		2.4656	1.70049	1.12151	0.873278	0.740421	0.689271			0.489308
		2.51372	1.78167	1.24234	0.962722	0.795734	0.705063			0.497969
		2.57616	1.98799	1.28304	1.06515	0.876986	0.794241
		2.46304	1.68189	1.07493
		2.40725
50k MSC		3.91393	3.52674	2.34686	1.93528	1.81005	1.59306			1.3373
		3.8752	3.50869	2.26918	1.85135	1.6824	1.49177			1.24478
		3.98211	3.59854	2.24104	1.90229	1.74776	1.51064			1.25305
		3.93201	3.64262	2.34938	2.06821	1.91385	1.72704			1.53649
		3.94699	3.68461	2.47409	2.06385	1.81466	1.6985
100k MSC		2.91911	1.45094	0.63449	0.541308	0.484362	0.454512			0.31533
		3.05577	1.51062	0.652126	0.544734	0.46937	0.408462			0.318085
		3.11617	1.61517	0.755845	0.5648	0.503198	0.486286			0.349972
		2.87509	1.46745	0.63449	0.588293	0.524341	0.460498
		2.77579	1.39016	0.637429	0.528093
200k MSC		1.47005	0.701429	0.411068
		1.43012	0.701852	0.380417	0.271143	0.252211	0.195248
		1.47261	0.762386	0.341367	0.311276	0.263745	0.274913
		1.55297	0.790325	0.430803
		1.61903
50/50		3.07471	2.03617	1.09638	0.809925	0.710286	0.657235			0.40861
		3.15763	2.09029	1.16188	0.87648	0.746906	0.71065			0.456242
		3.36544	2.52161	1.33908	1.02868	0.869356	0.784037			0.508204
		3.044	1.96694	1.10016	0.81384	0.703038	0.659093
		3.13613	2.16078	1.11023
100/100	3.87646	1.75157	1.07041	0.434429	0.320105	0.296383	0.240595
	3.94434	1.67069	1.04292	0.443243	0.330873	0.304072	0.251742
	3.95517	1.63589	1.06279	0.438626	0.386671	0.312144	0.228518
	3.91519	1.67223	1.03615	0.362653
	3.8648	1.75464

## Sheet: perimeter
	0	1	2	4	5	6	7	8	9	10
50k DF	7.45872	7.36467	7.07615	6.98959	6.64713	6.82706	6.78035			6.60848
	7.33133	7.30039	7.10718	6.86614	6.7063	6.68366	6.70894			6.45518
	7.47768	7.38578	7.15811	6.99665	6.82554	6.6702	6.712			6.70672
		7.31142	7.1221	6.88318	6.6053	6.68563	6.51652			6.62287
		7.23611	7.01323	6.84909	6.76103	6.52008	6.54916
100k DF		6.48685	5.51686	4.8643	4.63986	4.6038	4.31912			4.13
		6.42028	5.47091	4.77239	4.57	4.45843	4.25077			3.81455
		6.27289	5.37696	4.56747	4.38532	4.16094	4.08052
		6.50016	5.58972	4.94129
		6.63424	5.69567	5.01829
200k DF		5.86599	4.87395	3.96519	3.54018	3.19214	3.08086			2.63506
		5.94096	5.0073	4.19196	3.68772	3.38074	3.1649			2.66594
		5.99169	5.25612	4.28092	3.92206	3.55121	3.31946
		5.88245	4.886	3.91719
		5.85273
50k MSC		7.39107	7.09354	5.73283	5.22102	5.06762	4.68435			4.37117
		7.34561	7.00369	5.63886	5.12223	4.86203	4.60893			4.19119
		7.46866	7.1076	5.61691	5.24682	4.94998	4.58379			4.18919
		7.40989	7.1515	5.76678	5.41548	5.22251	4.90933			4.6702
		7.44983	7.18253	5.90465	5.35318	5.04465	4.86858
100k MSC		6.39344	4.49134	3.14132	2.84969	2.62972	2.58515			2.098
		6.52918	4.59774	3.18728	3.08166	2.67566	2.40827			2.10962
		6.58541	4.75526	3.37316	3.21977	2.69666	2.62807			2.24511
		6.32169	4.52749	2.99436	3.11295	2.6919	2.57994
		6.22797	4.40431	3.0693	2.79786
200k MSC		4.51308	3.27539	2.4176
		4.5021	3.21013	2.28265	1.94867	1.88399	1.67559
		4.54735	3.28038	2.21269	2.05012	1.95569	1.96345
		4.68859	3.38678	2.45652
		4.74486
50/50		6.53467	5.35685	3.90179	3.79256	3.29314	3.06304			2.39016
		6.63615	5.38582	4.02474	3.65223	3.34365	3.14924			2.57014
		6.84914	5.96226	4.32654	4.0321	3.65892	3.36259			2.7453
		6.52691	5.25298	3.93283	3.48822	3.19214	3.1092
		6.61741	5.51369	3.93283
100/100	7.33864	4.94455	3.86465	2.5281	2.11276	2.02446	1.82998
	7.42522	4.83531	3.8335	2.48009	2.12572	2.04546	1.86262
	7.47098	4.80559	3.84056	2.46312	2.33177	2.07795	1.81952
	7.42522	4.88283	3.80442	2.28722
	7.33864	4.97105

## Sheet: avgs
area		0	1	2	4	5	6	7	10
50k DF		3.9	3.81097	3.59929	3.39297	3.17251	3.15682	3.1503	3.09434
100k DF		3.9	2.95475	2.17945	1.65401	1.4401	1.37678	1.27558	1.11532
200k DF		3.9	2.48516	1.78801	1.18046	0.96705	0.80438	0.729525	0.493639
50k MSC		3.9	3.93005	3.59224	2.33611	1.9642	1.79374	1.6042	1.34291
100k MSC		3.9	2.94838	1.48687	0.662876	0.553446	0.495318	0.45244	0.327796
200k MSC		3.9	1.50895	0.738998	0.390914	0.29121	0.257978	0.23508	#DIV/0!
50/50		3.9	3.15558	2.15516	1.16155	0.882231	0.757397	0.702753	0.457685
100/100		3.9	1.697	1.05307	0.419738	0.345883	0.3042	0.240285	#DIV/0!
stdev		0	1	1.94	4	5	6	7	10
50k DF		0	0.0685175	0.0461365	0.0729049	0.0610674	0.097666	0.107847	0.115314
100k DF		0	0.0955387	0.0928022	0.108458	0.087339	0.123628	0.0718686	0.118291
200k DF		0	0.0633216	0.140184	0.098257	0.0960088	0.0686914	0.0565991	0.00612378
50k MSC		0	0.0395903	0.0748	0.0906205	0.0976635	0.0860806	0.106654	0.135658
100k MSC		0	0.137572	0.0837345	0.052483	0.0235012	0.0237892	0.0323978	0.019255
200k MSC		0	0.0759987	0.0446193	0.0389974	0.0283784	0.00815579	0.0563315
50/50		0	0.125912	0.216858	0.102675	0.102283	0.0770699	0.0595751	0.0498126
100/100		0	0.0532447	0.0161708	0.0382261	0.0357315	0.00788127	0.0116148

## Sheet: Sheet4
rate	1	2	3	4	5	6	7	8	9	10
100k DF	0.00613023	0.0428927	#REF!	#REF!	0.0490815	-0.0200312
	0.0051723	0.0230354	#REF!	#REF!	0.0263894	-0.000804866
	0.0125343	0.0298366	#REF!	#REF!	0.0273701	0.0131286
100k DF + 100k MSC	-0.808766	0.110504	#REF!	#REF!	0.0239419	0.00439355
	-0.819753	0.102869	#REF!	#REF!	0.252744	0
	-0.946448	0.127802	#REF!	#REF!	0.372449	0
100k DF + 300k MSC	-0.768067	0.128686	#REF!	#REF!	0.0531403	0.0294308
	-0.785298	0.134106	#REF!	#REF!	0.240134	0
	-0.740674	0.398226	#REF!	#REF!	0	#DIV/0!
100k MSC	-1.17992	0.0628047	#REF!	#REF!	0.164032	#DIV/0!
	-1.34061	0.0538898	#REF!	#REF!	0.0749241	0.0458573
	-1.32874	0.0479308	#REF!	#REF!	0.104127	0.0705068
300k MSC	-0.974384	0.261058	#REF!	#REF!	0.0227191	0.0152398
	-0.977513	0.261437	#REF!	#REF!	0.0235869	#DIV/0!
	-0.948544	0.473498	#REF!	#REF!	#DIV/0!	#DIV/0!
rate avg
100k DF	0.00794561	0.0319216	#REF!	#REF!	0.0342803	-0.00256914
100k DF + 100k MSC	-0.858322	0.113725	#REF!	#REF!	0.216378	0.00146452
100k DF + 300k MSC	-0.76468	0.220339	#REF!	#REF!	0.0977581	#DIV/0!
100k MSC	-1.28309	0.0548751	#REF!	#REF!	0.114361	#DIV/0!
300k MSC	-0.966814	0.331997	#REF!	#REF!	#DIV/0!	#DIV/0!
