# Supplementary material for: Mesenchymal stromal cells contract collagen more efficiently than dermal fibroblasts: Implications for cytotherapy
Source: PLoS One. 2019 Jul 15;14(7):e0218536. doi: 10.1371/journal.pone.0218536 (PMC6629071; doi:10.1371/journal.pone.0218536)
Supplement: S2 File — (XLS) [file pone.0218536.s002.xls]

## Sheet: area
		1	2	3	4	5	6	7
Fetal Low	control 50k/ml	3.7263	2.74893	1.91476	1.45796			1.00578
		3.63212	2.78016	2.02539	1.51942			1.11235
		3.61779	2.6802	1.98154	1.41739			0.984717
	100nM colch	3.94282	3.60055	3.45951	3.29987			3.209
		3.8471	3.62788	3.49311	3.44247			3.28294
		3.91927	3.70441	3.48041	3.35683			3.228
	100nM cyto D	3.70397	3.47371	2.98758	2.51848			2.0258
		3.67658	3.46308	2.89573	2.50988			2.02334
		3.92767	3.57446	3.02334	2.38571			2.0512
	30nM colch	3.77498	3.32494	2.75958	2.26442			1.90123
		3.77397	3.27928	2.66651	2.16116			1.87665
		3.68672	3.35052	2.72747	2.24229			1.90492
	30nM cyto D	3.75496	2.86814	2.17637	1.75987			1.26535
		3.49034	2.86932	2.12638	1.72627			1.27857
		3.60243	2.9945	2.17596	1.79552			1.31616
	30+30 combo	3.96329	3.55939	3.22168	2.89815			2.47534
		3.80206	3.46019	3.07333	2.7994			2.47079
		3.74166	3.57081	3.14202	2.84857			2.49599
Fetal High	control 200k/ml	1.34698	0.729691	0.568685	0.440379			0.262736
		1.34237	0.726936	0.567046	0.444511			0.21275
		1.40379	0.787547	0.608837	0.465992			0.291654
	100nM colch	2.72518	1.79274	1.4254	1.24678			0.946841
		2.61208	1.76519	1.35984	1.26082			0.916685
		2.71443	1.92065	1.4971	1.32073			0.965844
	100nM cyto D	2.0936	1.37216	0.981268	0.884296			0.788169
		2.01499	1.26037	0.955865	0.826108			0.769993
		2.16156	1.29698	1.03125	0.883476			0.80428
	30nM colch	1.77966	1.0368	0.748959	0.614663			0.449438
		1.71627	0.949412	0.709217	0.590896			0.425066
		1.72185	1.00491	0.764528	0.644577			0.450264
	30nM cyto D	1.60193	0.939965	0.741584	0.560154			0.479617
		1.5502	0.891156	0.720689	0.607687			0.508535
		1.67951	0.921071	0.724786	0.62121			0.490771
	30+30 combo	2.04919	1.27415	1.09312	0.883871			0.777467
		2.05274	1.31509	1.03002	0.894935			0.746898
		1.95335	1.29107	1.03371	0.836748			0.751855
Adult Low	control 50k/ml	3.01919	2.27781	2.01033	1.64104			1.2533
		2.78133	2.17862	1.92182	1.55827			1.17482
		2.89138	2.22028	1.93452	1.59966			1.19423
	100nM colch	3.72402	3.43795	3.39002	3.20219			3.20844
		3.64162	3.44509	3.25643	3.20301			3.16011
		3.72607	3.58872	3.52442	3.38739			3.27702
	100nM cyto D	3.49831	3.23792	3.2362	2.93968			2.71411
		3.60016	3.38907	3.40419	3.13719			2.89753
		3.64879	3.36388	3.3079	3.02123			2.78434
	30nM colch	3.06224	2.3877	2.12701	1.72513			1.35623
		3.03767	2.4003	2.17454	1.787			1.49214
		3.10574	2.5113	2.11646	1.81159			1.46736
	30nM cyto D	3.22551	2.76951	2.52049	2.23365			1.86972
		3.17126	2.74156	2.53688	2.19841			1.84494
		3.17996	2.76203	2.59752	2.27832			1.90277
	30+30 combo	3.47989	3.0565	2.97615	2.69751			2.36049
		3.38315	2.97107	2.94952	2.59875			2.3671
		3.31661	2.93604	2.91305	2.56679			2.30762
	10nM colch
	10nM cyto
Adult High	control 200k/ml	1.32017	0.988774	0.901901	0.751008			0.544816
		1.31155	0.975391	0.85068	0.725606			0.535729
		1.28162	0.952561	0.919521	0.775591			0.548947
	100nM colch	2.41312	2.1964	2.29553	2.17518			2.11648
		2.30459	2.1779	2.28036	2.11003			2.09046
		2.31625	2.31606	2.37994	2.17518			2.09211
	100nM cyto D	2.12403	1.63352	1.56204	1.46801			1.24729
		2.19453	1.65872	1.59892	1.45367			1.30891
		2.10983	1.66698	1.59974	1.47375			1.30225
	30nM colch	1.48348	1.13992	1.04655	0.957095			0.749376
		1.48145	1.11158	1.01254	0.956685			0.733139
		1.55245	1.19464	1.09818	1.00011			0.803497
	30nM cyto D	1.70866	1.34944	1.2207	1.14532			0.89675
		1.62346	1.27819	1.13547	1.07361			0.849683
		1.70257	1.33645	1.2121	1.12115			0.895098
	30+30 combo	1.80097	1.4754	1.37314	1.3203			1.13126
		1.90088	1.52304	1.43583	1.35718			1.16305
		1.7259	1.4325	1.37682	1.30964			1.08171
	10nM colch
	10nM cyto

## Sheet: perimeter
		1	2	3	4	5	6	7
Fetal Low	control 50k/ml	7.26186	6.2588	5.1842	4.56434			3.79057
		7.18462	6.24723	5.33224	4.66005			3.99176
		7.11287	6.1123	5.28397	4.48337			3.74992
	100nM colch	7.48583	7.07799	6.95941	6.81932			6.71274
		7.33135	7.15223	6.98109	6.99516			6.79897
		7.43509	7.25922	7.04326	6.93095			6.74353
	100nM cyto D	7.17638	6.9706	6.50914	5.95156			5.35596
		7.2105	6.99866	6.3951	5.94462			5.33428
		7.39388	7.07801	6.52095	5.81825			5.36494
	30nM colch	7.27966	6.83513	6.25744	5.61582			5.19605
		7.27194	6.81189	6.16702	5.52011			5.1388
		7.14999	6.87962	6.22202	5.63953			5.19605
	30nM cyto D	7.25959	6.35197	5.52393	4.99363			4.21704
		7.04888	6.35197	5.44819	4.92655			4.21211
		7.06762	6.49226	5.54266	4.98381			4.30532
	30+30 combo	7.47485	7.11836	6.71563	6.39754			5.91124
		7.29386	6.96644	6.57797	6.23272			5.88743
		7.26186	7.14161	6.67531	6.30675			5.92315
Fetal High	control 200k/ml	4.37925	3.20955	2.84124	2.50807			1.92415
		4.35502	3.24923	2.83142	2.48426			1.76155
		4.46974	3.34983	2.95778	2.58937			2.05103
	100nM colch	6.18771	5.04118	4.48307	4.21215			3.68775
		6.08624	5.02475	4.43073	4.20517			3.5925
		6.19547	5.18346	4.64992	4.28647			3.69761
	100nM cyto D	5.40187	4.41539	3.73965	3.56121			3.32181
		5.34044	4.24223	3.69917	3.42993			3.2861
		5.55791	4.29635	3.79199	3.51581			3.35056
	30nM colch	5.03062	3.82418	3.29146	2.96291			2.51292
		4.95599	3.64902	3.17696	2.90074			2.45543
		4.92188	3.76607	3.29146	3.0222			2.50101
	30nM cyto D	4.75683	3.62578	3.24403	2.82466			2.58237
		4.67995	3.56967	3.17001	2.89377			2.67847
		4.88422	3.62578	3.19373	2.98169			2.62302
	30+30 combo	5.36964	4.22861	3.9114	3.5207			3.30506
		5.42241	4.33121	3.83247	3.6037			3.26441
		5.21587	4.25385	3.82062	3.44176			3.2406
Adult Low	control 50k/ml	6.51018	5.70178	5.35609	4.82678			4.20503
		6.23673	5.56576	5.22972	4.68856			4.05638
		6.43555	5.61244	5.20109	4.77647			4.1188
	100nM colch	7.21639	6.95208	6.88843	6.70956			6.75571
		7.11265	6.98708	6.77392	6.70261			6.68139
		7.27489	7.15127	6.99109	6.9672			6.78938
	100nM cyto D	7.0089	6.73971	6.75495	6.44309			6.18678
		7.1579	6.93612	6.91689	6.61689			6.36826
		7.15013	6.87519	6.79053	6.53796			6.28696
	30nM colch	6.53996	5.76333	5.4725	4.94344			4.40839
		6.50569	5.75852	5.54652	5.03627			4.55908
		6.65696	5.97335	5.46569	5.0649			4.54718
	30nM cyto D	6.68896	6.26118	5.93271	5.62763			5.12903
		6.68347	6.18663	6.00877	5.54666			5.05963
		6.66245	6.25437	6.10447	5.65626			5.136
	30+30 combo	6.98467	6.56021	6.51915	6.15478			5.72687
		6.88869	6.40629	6.4165	6.0877			5.73674
		6.7927	6.40148	6.41159	6.00182			5.68418
	10nM colch
	10nM cyto
Adult High	control 200k/ml	4.32768	3.7332	3.59185	3.25589			2.7834
		4.30676	3.72158	3.48716	3.22235			2.80721
		4.28264	3.69833	3.6037	3.32009			2.79037
	100nM colch	5.87414	5.53887	5.67303	5.60846			5.50642
		5.74674	5.52044	5.70165	5.48617			5.44689
		5.71489	5.71684	5.80143	5.54629			5.49247
	100nM cyto D	5.48649	4.81019	4.6719	4.55015			4.1996
		5.57111	4.85668	4.71239	4.56692			4.29812
		5.42279	4.86149	4.74593	4.55709			4.28617
	30nM colch	4.58473	4.03221	3.8544	3.67749			3.24822
		4.56381	3.94803	3.79715	3.6824			3.22637
		4.67255	4.13962	3.91369	3.73474			3.38755
	30nM cyto D	4.93507	4.3875	4.16643	4.03806			3.53399
		4.78902	4.28008	4.01635	3.91169			3.44285
		4.9296	4.35463	4.1378	4.02129			3.55082
	30+30 combo	4.98011	4.53942	4.38563	4.34518			3.96706
		5.20531	4.65365	4.52385	4.41429			4.03644
		4.91641	4.51617	4.42408	4.30266			3.92643
	10nM colch
	10nM cyto

## Sheet: avg
		0	1	2	3	4	5	6	7
FL	50k/ml control	3.8	3.65874	2.73643	1.9739	1.46492	#DIV/0!	#DIV/0!	1.03428
	100nM colch	3.8	3.90306	3.64428	3.47767	3.36639	#DIV/0!	#DIV/0!	3.23998
	100nM cyto D	3.8	3.7694	3.50375	2.96888	2.47136	#DIV/0!	#DIV/0!	2.03345
	30nM colch	3.8	3.74522	3.31825	2.71785	2.22262	#DIV/0!	#DIV/0!	1.89427
	30nM cyto D	3.8	3.61591	2.91066	2.15957	1.76055	#DIV/0!	#DIV/0!	1.28669
	30+30 combo	3.8	3.83567	3.53013	3.14568	2.84871	#DIV/0!	#DIV/0!	2.48071
FH	200k/ml control	3.8	1.36438	0.748058	0.581522	0.450294	#DIV/0!	#DIV/0!	0.255713
	100nM colch	3.8	2.6839	1.8262	1.42745	1.27611	#DIV/0!	#DIV/0!	0.943123
	100nM cyto D	3.8	2.09005	1.30984	0.989462	0.864627	#DIV/0!	#DIV/0!	0.787481
	30nM colch	3.8	1.73926	0.99704	0.740902	0.616712	#DIV/0!	#DIV/0!	0.44159
	30nM cyto D	3.8	1.61055	0.917397	0.72902	0.59635	#DIV/0!	#DIV/0!	0.492974
	30+30 combo	3.8	2.01842	1.29344	1.05229	0.871852	#DIV/0!	#DIV/0!	0.75874
AL	50k/ml control	3.8	2.8973	2.22557	1.95555	1.59966	#DIV/0!	#DIV/0!	1.20745
	100nM colch	3.8	3.69724	3.49058	3.39029	3.2642	#DIV/0!	#DIV/0!	3.21519
	100nM cyto D	3.8	3.58242	3.33029	3.3161	3.0327	#DIV/0!	#DIV/0!	2.79866
	30nM colch	3.8	3.06855	2.4331	2.13933	1.77457	#DIV/0!	#DIV/0!	1.43858
	30nM cyto D	3.8	3.19224	2.7577	2.55163	2.23679	#DIV/0!	#DIV/0!	1.87248
	30+30 combo	3.8	3.39322	2.98787	2.94624	2.62102	#DIV/0!	#DIV/0!	2.34507
	10nM colch	3.8	#DIV/0!	#DIV/0!	#DIV/0!	#DIV/0!	#DIV/0!	#DIV/0!	#DIV/0!
	10nM cyto D	3.8	#DIV/0!	#DIV/0!	#DIV/0!	#DIV/0!	#DIV/0!	#DIV/0!	#DIV/0!
AH	200k/ml control	3.8	1.30444	0.972242	0.890701	0.750735	#DIV/0!	#DIV/0!	0.543164
	100nM colch	3.8	2.34465	2.23012	2.31861	2.15346	#DIV/0!	#DIV/0!	2.09968
	100nM cyto D	3.8	2.1428	1.65307	1.5869	1.46514	#DIV/0!	#DIV/0!	1.28615
	30nM colch	3.8	1.50579	1.14871	1.05242	0.971298	#DIV/0!	#DIV/0!	0.762004
	30nM cyto D	3.8	1.67823	1.32136	1.18942	1.11336	#DIV/0!	#DIV/0!	0.88051
	30+30 combo	3.8	1.80925	1.47698	1.39526	1.32904	#DIV/0!	#DIV/0!	1.12534
	10nM colch	3.8	#DIV/0!	#DIV/0!	#DIV/0!	#DIV/0!	#DIV/0!	#DIV/0!	#DIV/0!
	10nM cyto D	3.8	#DIV/0!	#DIV/0!	#DIV/0!	#DIV/0!	#DIV/0!	#DIV/0!	#DIV/0!
St Dev
FL	50k/ml control
	100nM colch
	100nM cyto D
	30nM colch
	30nM cyto D
	30+30 combo
FH	200k/ml control
	100nM colch
	100nM cyto D
	30nM colch
	30nM cyto D
	30+30 combo

## Sheet: stdev
StDev		0	1	2	3	4	5	6	7
FL	50k/ml control	3.8	0.05895	0.0511385	0.0557113	0.0513717	#DIV/0!	#DIV/0!	0.0684235
	100nM colch	3.8	0.0498745	0.0538399	0.0169654	0.071779	#DIV/0!	#DIV/0!	0.0383961
	100nM cyto D	3.8	0.137743	0.061469	0.0658297	0.0742938	#DIV/0!	#DIV/0!	0.015426
	30nM colch	3.8	0.0506679	0.0360869	0.0472745	0.0543691	#DIV/0!	#DIV/0!	0.0153697
	30nM cyto D	3.8	0.132828	0.0726166	0.0287448	0.0346288	#DIV/0!	#DIV/0!	0.0263624
	30+30 combo	3.8	0.114576	0.060837	0.0742389	0.0493749	#DIV/0!	#DIV/0!	0.0134307
FH	200k/ml control	3.8	0.0342045	0.0342261	0.0236691	0.0137512	#DIV/0!	#DIV/0!	0.0399178
	100nM colch	3.8	0.0624283	0.0829551	0.0686502	0.0392719	#DIV/0!	#DIV/0!	0.0247899
	100nM cyto D	3.8	0.0733507	0.0569925	0.038356	0.0333609	#DIV/0!	#DIV/0!	0.0171535
	30nM colch	3.8	0.0351025	0.0442206	0.0285226	0.0268989	#DIV/0!	#DIV/0!	0.0143157
	30nM cyto D	3.8	0.0650848	0.024611	0.0110724	0.0320677	#DIV/0!	#DIV/0!	0.0145841
	30+30 combo	3.8	0.0563869	0.0205702	0.0354121	0.0308998	#DIV/0!	#DIV/0!	0.0164068
AL	50k/ml control	3.8	0.119042	0.0498065	0.0478577	0.0413846	#DIV/0!	#DIV/0!	0.0408789
	100nM colch	3.8	0.0481776	0.0850603	0.133995	0.106693	#DIV/0!	#DIV/0!	0.0587431
	100nM cyto D	3.8	0.0767911	0.08098	0.0842978	0.0992529	#DIV/0!	#DIV/0!	0.0925446
	30nM colch	3.8	0.0344725	0.0680147	0.0309402	0.0445506	#DIV/0!	#DIV/0!	0.0723826
	30nM cyto D	3.8	0.029138	0.0144699	0.0405816	0.040045	#DIV/0!	#DIV/0!	0.0290157
	30+30 combo	3.8	0.0820999	0.0619641	0.0316797	0.0681429	#DIV/0!	#DIV/0!	0.0326049
	10nM colch	3.8	#DIV/0!	#DIV/0!	#DIV/0!	#DIV/0!	#DIV/0!	#DIV/0!	#DIV/0!
	10nM cyto D	3.8	#DIV/0!	#DIV/0!	#DIV/0!	#DIV/0!	#DIV/0!	#DIV/0!	#DIV/0!
AH	200k/ml control	3.8	0.0202297	0.0183107	0.0357612	0.0249937	#DIV/0!	#DIV/0!	0.00676196
	100nM colch	3.8	0.0595813	0.0749992	0.0536505	0.0376113	#DIV/0!	#DIV/0!	0.0145705
	100nM cyto D	3.8	0.04536	0.0174278	0.0215327	0.0103407	#DIV/0!	#DIV/0!	0.0338151
	30nM colch	3.8	0.0404213	0.042219	0.0431219	0.0249568	#DIV/0!	#DIV/0!	0.0368398
	30nM cyto D	3.8	0.0475336	0.0379467	0.0469223	0.0364838	#DIV/0!	#DIV/0!	0.0267102
	30+30 combo	3.8	0.0877807	0.0452904	0.0351805	0.0249436	#DIV/0!	#DIV/0!	0.0409892
	10nM colch	3.8	#DIV/0!	#DIV/0!	#DIV/0!	#DIV/0!	#DIV/0!	#DIV/0!	#DIV/0!
	10nM cyto D	3.8	#DIV/0!	#DIV/0!	#DIV/0!	#DIV/0!	#DIV/0!	#DIV/0!	#DIV/0!
St Dev
FL	50k/ml control
	100nM colch
	100nM cyto D
	30nM colch
	30nM cyto D
	30+30 combo
FH	200k/ml control
	100nM colch
	100nM cyto D
	30nM colch
	30nM cyto D
	30+30 combo

## Sheet: fetal - figure 3
	avg	0	1	2	3	4	7		%	1	2	3	4	7				LD control	100nM colch	100nM cyto D	30nM colch	30nM cyto D	30+30 combo	200k/ml control	100nM colch	100nM cyto D	30nM colch	30nM cyto D	30+30 combo
FL	50k/ml control	3.8	3.65874	2.73643	1.9739	1.46492	1.03428			96.2825	72.0113	51.9446	38.5506	27.218			0	3.8	3.8	3.8	3.8	3.8	3.8	3.8	3.8	3.8	3.8	3.8	3.8
	100nM colch	3.8	3.90306	3.64428	3.47767	3.36639	3.23998			102.712	95.9021	91.5177	88.5892	85.2627			1	3.65874	3.90306	3.7694	3.74522	3.61591	3.83567	1.36438	2.6839	2.09005	1.73926	1.61055	2.01842
	100nM cyto D	3.8	3.7694	3.50375	2.96888	2.47136	2.03345			99.1948	92.204	78.1285	65.0357	53.5117			2	2.73643	3.64428	3.50375	3.31825	2.91066	3.53013	0.748058	1.8262	1.30984	0.99704	0.917397	1.29344
	30nM colch	3.8	3.74522	3.31825	2.71785	2.22262	1.89427			98.5585	87.3223	71.5225	58.4901	49.8492			3	1.9739	3.47767	2.96888	2.71785	2.15957	3.14568	0.581522	1.42745	0.989462	0.740902	0.72902	1.05229
	30nM cyto D	3.8	3.61591	2.91066	2.15957	1.76055	1.28669			95.1556	76.5962	56.8308	46.3304	33.8603			4	1.46492	3.36639	2.47136	2.22262	1.76055	2.84871	0.450294	1.27611	0.864627	0.616712	0.59635	0.871852
	30+30 combo	3.8	3.83567	3.53013	3.14568	2.84871	2.48071			100.939	92.8982	82.781	74.966	65.2818			7	1.03428	3.23998	2.03345	1.89427	1.28669	2.48071	0.255713	0.943123	0.787481	0.44159	0.492974	0.75874
FH	200k/ml control	3.8	1.36438	0.748058	0.581522	0.450294	0.255713			35.9048	19.6857	15.3032	11.8498	6.7293
	100nM colch	3.8	2.6839	1.8262	1.42745	1.27611	0.943123			70.6288	48.0578	37.5644	33.5818	24.819
	100nM cyto D	3.8	2.09005	1.30984	0.989462	0.864627	0.787481			55.0014	34.4694	26.0385	22.7533	20.7232
	30nM colch	3.8	1.73926	0.99704	0.740902	0.616712	0.44159			45.77	26.2379	19.4974	16.2293	11.6208
	30nM cyto D	3.8	1.61055	0.917397	0.72902	0.59635	0.492974			42.3828	24.142	19.1847	15.6934	12.973			50k/ml control	100nM colch	100nM cyto D	30nM colch	30nM cyto D	30+30 combo	200k/ml control	100nM colch	100nM cyto D	30nM colch	30nM cyto D	30+30 combo
	30+30 combo	3.8	2.01842	1.29344	1.05229	0.871852	0.75874			53.1164	34.0378	27.6917	22.9435	19.9668			0	0	0	0	0	0	0	0	0	0	0	0
																	0.05895	0.0498745	0.137743	0.0506679	0.132828	0.114576	0.0342045	0.0624283	0.0733507	0.0351025	0.0650848	0.0563869
SD	stdev																0.0511385	0.0538399	0.061469	0.0360869	0.0726166	0.060837	0.0342261	0.0829551	0.0569925	0.0442206	0.024611	0.0205702
FL	50k/ml control	0	0.05895	0.0511385	0.0557113	0.0513717	0.0684235										0.0557113	0.0169654	0.0658297	0.0472745	0.0287448	0.0742389	0.0236691	0.0686502	0.038356	0.0285226	0.0110724	0.0354121
	100nM colch	0	0.0498745	0.0538399	0.0169654	0.071779	0.0383961										0.0513717	0.071779	0.0742938	0.0543691	0.0346288	0.0493749	0.0137512	0.0392719	0.0333609	0.0268989	0.0320677	0.0308998
	100nM cyto D	0	0.137743	0.061469	0.0658297	0.0742938	0.015426										0.0684235	0.0383961	0.015426	0.0153697	0.0263624	0.0134307	0.0399178	0.0247899	0.0171535	0.0143157	0.0145841	0.0164068
	30nM colch	0	0.0506679	0.0360869	0.0472745	0.0543691	0.0153697
	30nM cyto D	0	0.132828	0.0726166	0.0287448	0.0346288	0.0263624
	30+30 combo	0	0.114576	0.060837	0.0742389	0.0493749	0.0134307
FH	200k/ml control	0	0.0342045	0.0342261	0.0236691	0.0137512	0.0399178
	100nM colch	0	0.0624283	0.0829551	0.0686502	0.0392719	0.0247899
	100nM cyto D	0	0.0733507	0.0569925	0.038356	0.0333609	0.0171535
	30nM colch	0	0.0351025	0.0442206	0.0285226	0.0268989	0.0143157
	30nM cyto D	0	0.0650848	0.024611	0.0110724	0.0320677	0.0145841
	30+30 combo	0	0.0563869	0.0205702	0.0354121	0.0308998	0.0164068
