# Supplementary material for: Mesenchymal stromal cells contract collagen more efficiently than dermal fibroblasts: Implications for cytotherapy
Source: PLoS One. 2019 Jul 15;14(7):e0218536. doi: 10.1371/journal.pone.0218536 (PMC6629071; doi:10.1371/journal.pone.0218536)
Supplement: S3 File — (XLS) [file pone.0218536.s003.xls]

## Sheet: Sheet1
cell	condition	0	1	2	3	7
MSC - 200k	Control	3.9	0.890613	0.568757	0.3312	0.153656
		3.9	0.876609	0.6053	0.3156	0.155705
		3.9	0.772899	0.55845	0.3888	0.151197
	DF-CM	3.9	0.815744	0.557826	0.352498	0.166239
		3.9	0.813115	0.611705	0.365186	0.174774
		3.9	0.747014	0.659545	0.464314	0.246309
	MSC-CM	3.9	0.69819	0.618219	0.43415	0.229005
		3.9	0.733118	0.587563	0.440946	0.251127
		3.9	0.765793	0.616825	0.441746	0.250307
MSC - 50k/ml	Control	3.9	2.77706	1.79201	0.9872	0.551112
		3.9	2.60484	1.80465	0.9644	0.550293
		3.9	2.58516	1.72314	1.062	0.634291
	DF-CM	3.9	2.03448	1.32141	0.809675	0.45238
		3.9	1.96913	1.27497	0.739096	0.433277
		3.9	2.05401	1.32699	0.807296	0.496277
	MSC-CM	3.9	2.08443	1.21043	0.687204	0.43179
		3.9	2.02659	1.25409	0.735177	0.385088
		3.9	2.15053	1.13565	0.72958	0.454322

## Sheet: Sheet2
cell	condition	0	1	2	3	7
MSC - 200k	Control	3.9	3.56214	2.79335	2.14794	1.50656
		3.9	3.51183	2.94857	2.13823	1.50165
		3.9	3.29645	2.78067	2.30794	1.48979
	DF-CM	3.9	3.38665	2.82224	2.27169	1.57623
		3.9	3.40935	2.91584	2.31435	1.61453
		3.9	3.23826	3.04515	2.54163	1.90167
	MSC-CM	3.9	3.13333	2.9642	2.49551	1.81145
		3.9	3.2175	2.88016	2.48379	1.88056
		3.9	3.24961	2.94635	2.50036	1.90918
MSC - 50k/ml	Control	3.9	6.27493	5.04403	3.83161	2.79105
		3.9	6.07094	5.03353	3.69019	2.81967
		3.9	6.01119	4.91109	3.85304	2.99144
	DF-CM	3.9	5.32623	4.3065	3.38362	2.56149
		3.9	5.23931	4.26556	3.22632	2.46903
		3.9	5.38299	4.31912	3.39046	2.64213
	MSC-CM	3.9	5.4331	4.10581	3.14301	2.49268
		3.9	5.37164	4.22773	3.21128	2.3189
		3.9	5.55214	4.01221	3.21814	2.5025

## Sheet: Sheet3
	area	0	1	2	3	7
SPC HD (200k/ml)	HD Control	3.9	0.846707	0.577502	0.3452	0.153519
	HD + DF-CM	3.9	0.791958	0.609692	0.393999	0.195774
	HD + MSC-CM	3.9	0.732367	0.607536	0.438947	0.243479
SPC LD (50k/ml)	LD Control	3.9	2.65569	1.77327	1.00453	0.578565
	LD + DF-CM	3.9	2.0192	1.30779	0.785356	0.460645
	LD + MSC-CM	3.9	2.08718	1.20005	0.71732	0.423733
	stdev	0		1	3	7
SPC	HD MSC Control	0	0.0643018	0.0246188	0.0385559	0.00225672
	HD + DF-CM	0	0.0389444	0.0508891	0.0612238	0.0439726
	HD+ MSC-CM	0	0.105572	0.0438715	0.0510566	0.0482617
	LD MSC Control	0	0.105572	0.0438715	0.0510566	0.0482617
	LD + DF-CM	0	0.0444532	0.0285613	0.0400796	0.0323029
	LD+ MSC-CM	0	0.0620154	0.0598983	0.0262309	0.0353131
		area	LD Control	LD + DF-CM	LD + MSC-CM	HD Control	HD + DF-CM	HD + MSC-CM		LD MSC Control	LD + DF-CM	LD+ MSC-CM	HD MSC Control	HD + DF-CM	HD+ MSC-CM
		0	3.9	3.9	3.9	3.9	3.9	3.9		0	0	0	0	0	0
		1	2.65569	2.0192	2.08718	0.846707	0.791958	0.732367		0.105572	0.0444532	0.0620154	0.0643018	0.0389444	0.105572
		2	1.77327	1.30779	1.20005	0.577502	0.609692	0.607536		0.0438715	0.0285613	0.0598983	0.0246188	0.0508891	0.0438715
		3	1.00453	0.785356	0.71732	0.3452	0.393999	0.438947		0.0510566	0.0400796	0.0262309	0.0385559	0.0612238	0.0510566
		7	0.578565	0.460645	0.423733	0.153519	0.195774	0.243479		0.0482617	0.0323029	0.0353131	0.00225672	0.0439726	0.0482617
