# Supplementary material for: Mesenchymal stromal cells contract collagen more efficiently than dermal fibroblasts: Implications for cytotherapy
Source: PLoS One. 2019 Jul 15;14(7):e0218536. doi: 10.1371/journal.pone.0218536 (PMC6629071; doi:10.1371/journal.pone.0218536)
Supplement: S4 File — (XLS) [file pone.0218536.s004.xls]

## Sheet: area
cell	condition	0	1	2	3	4	5	6	7	8	9	10
SPC HD (200k/ml)	High serum (20% Mesencult)		1.19433	0.581375	0.406388	0.369978			0.235626
			1.15801	0.554872	0.384661	0.328322			0.21301
			1.09429	0.680551	0.392562	0.368635			0.218269
	Med. Serum (10% Mesencult)
	Control (5% Mesencult)		1.51385	0.940968	0.707644	0.620569			0.486958
			1.53809	0.864816	0.529999	0.497593			0.38862
			1.57895	0.968979	0.634726	0.619256			0.46382
	TGFb - 15ng/ml		1.43336	0.737894	0.533817	0.39566			0.248593
			1.30941	0.610098	0.472583	0.373039			0.253804
			1.3932	0.732642	0.526903	0.440049			0.261101
	TGFb - 1.5ng/ml		1.39932			0.382083			0.261359
			1.29105			0.306467			0.21403
			1.30749			0.398541			0.242427
	PDGF - 50ng/ml		1.25758	0.724048	0.571313	0.468986			0.309259
			1.18279	0.692042	0.562918	0.464092			0.294006
			1.20772	0.790657	0.613779	0.507253			0.336082
	PDGF - 5ng/ml
	FGF - 50ng/ml		1.45287	1.04951	0.942165	0.818279			0.804401
			1.35384	0.912958	0.766786	0.775118			0.732505
			1.3296	1.00837	0.942165	0.802705			0.736152
	Hypoxia (5% O2)		1.37742	0.79582	0.652294	0.566246			0.42965
			1.28947	0.684232	0.520453	0.504016			0.365202
			1.22161	0.752569	0.595015	0.535352			0.360599
SPC HD (50k/ml)	High serum (20% Mesencult)		4.0222	3.78322	3.35776	2.93801	2.63665	2.22652	1.96548
			3.80225	3.70969	3.26098	2.86234	2.59967	2.12598	1.90026
			3.62478	3.67634	3.23481	2.77333	2.45494	1.9822	1.76351
	Med. Serum (10% Mesencult)
	Control (5% Mesencult)		3.97715	3.61419	3.1154	2.54223	2.25953	2.04358	1.88263
			3.94321	3.76125	3.03563	2.56937	2.2787	1.95811	1.89472
			4.03047	3.95557	3.28521	2.91291	2.65172	2.22204	2.07141
	TGFb - 15ng/ml		3.91993	3.70698	3.23895	2.56902	2.213	1.85753	1.73754
			3.89154	3.5004	2.94365	2.43457	1.96873	1.70672	1.56973
			3.71012	3.57568	2.94908	2.50286	2.02307	1.69365	1.56713
	TGFb - 1.5ng/ml		3.81215			2.44596			1.69541
			3.61959			2.45263			1.56552
			3.647			2.57851			1.5792
	PDGF - 50ng/ml		4.14808	3.80104	3.55676	3.18501	2.92011	2.57908	2.48775
			3.94657	3.80536	3.42393	3.13117	2.73572	2.46733	2.25265
			3.84061	3.90571	3.49108	3.32429	2.97027	2.73646	2.51878
	PDGF - 5ng/ml
	FGF - 50ng/ml		3.89324	3.79013	3.76617	3.80867	3.84444	3.83489	3.85685
			3.79422	3.92843	3.80005	3.8126	3.93421	3.80367	3.69274
			3.87801	3.91093	3.81599	3.98234	3.95594	3.79548	3.77714
	Hypoxia (5% O2)		3.991	3.30006	2.57214	2.12111	1.75089	1.52399	1.36618
			3.88781	3.41684	2.76176	2.30691	2.01434	1.75419	1.68382
			3.9169	3.44798	2.70398	2.16701	1.9134	1.62552	1.46899

## Sheet: perimeter
cell	condition	0	1	2	3	4	5	6	7	8	9	10
SPC HD (200k/ml)	High serum (20% Mesencult)		4.1085	2.8508	2.48841	2.31528			1.83103
			4.01913	2.81655	2.44936	2.16563			1.78517
			3.93611	3.14026	2.41254	2.28535			1.81203
	Med. Serum (10% Mesencult)
	Control (5% Mesencult)		4.64499	3.64782	3.21202	2.99055			2.58698
			4.64499	3.5223	2.76643	2.70485			2.38683
			4.67582	3.71715	2.99302	2.99055			2.58698
	TGFb - 15ng/ml		4.53309	3.20491	2.74213	2.38906			1.95411
			4.28536	2.99273	2.59578	2.40826			1.94074
			4.46505	3.22644	2.72149	2.52512			1.94074
	TGFb - 1.5ng/ml		4.46354			2.39157			1.99305
			4.28479			2.09843			1.81977
			4.30013			2.41928			1.9305
	PDGF - 50ng/ml		4.22014	3.20033	2.86012	2.57823			2.08724
			4.09308	3.13437	2.8049	2.57823			2.0738
			4.10849	3.31798	2.96742	2.68008			2.1901
	PDGF - 5ng/ml
	FGF - 50ng/ml		4.50883	3.87436	3.61658	3.39815			3.39204
			4.37274	3.60896	3.28559	3.32314			3.23618
			4.31373	3.75899	3.63507	3.3632			3.22281
	Hypoxia (5% O2)		4.41905	3.34228	3.05091	2.85464			2.53034
			4.2638	3.09986	2.71062	2.70908			2.31421
			4.15215	3.27632	2.93823	2.746			2.30096
SPC HD (50k/ml)	High serum (20% Mesencult)		7.46237	7.33022	6.85288	6.48962	6.09869	5.60774	5.2605
			7.29261	7.18904	6.74559	6.47209	6.06114	5.44694	5.13077
			7.08955	7.14059	6.72718	6.34723	5.8725	5.28296	4.98204
	Med. Serum (10% Mesencult)
	Control (5% Mesencult)		7.48929	7.08942	6.57509	5.98618	5.65579	5.42524	5.16283
			7.44304	7.2293	6.50715	6.0576	5.67868	5.22729	5.1517
			7.53289	7.44148	6.77262	6.4219	6.05381	5.6395	5.3954
	TGFb - 15ng/ml		7.39	7.1731	6.70897	6.03067	5.57556	5.10584	4.95146
			7.44263	7.03025	6.41088	5.86038	5.27856	4.88932	4.69089
			7.23211	7.16295	6.41627	5.95512	5.3567	4.8685	4.70426
	TGFb - 1.5ng/ml		7.31459			5.87349			4.88764
			7.14483			5.83854			4.69306
			7.14219			6.04221			4.74123
	PDGF - 50ng/ml		7.6572	7.29015	7.10113	6.68422	6.38247	6.05482	5.9439
			7.42752	7.34183	6.94177	6.66675	6.24793	5.90799	5.63301
			7.37489	7.45653	6.9916	6.86021	6.48653	6.22497	5.95177
	PDGF - 5ng/ml
	FGF - 50ng/ml		7.37489	7.29144	7.25707	7.27258	7.35846	7.38992	7.3508
			7.28505	7.41697	7.29629	7.28781	7.42212	7.32915	7.30515
			7.33768	7.44148	7.32469	7.51937	7.45814	7.35793	7.29731
	Hypoxia (5% O2)		7.43401	6.7808	6.02056	5.4818	4.96535	4.65386	4.34606
			7.40583	6.88122	6.22214	5.69909	5.35347	4.91294	4.8226
			7.39041	6.9745	6.15389	5.55353	5.20819	4.82008	4.56446

## Sheet: raw avg
	area	0	1	2	3	4	5	6	7
SPC HD (200k/ml)	High serum (20% Mesencult)	3.9	1.14887	0.605599	0.394537	0.355645			0.222302
	Med. Serum (10% Mesencult)	3.9	#DIV/0!	#DIV/0!	#DIV/0!	#DIV/0!	#DIV/0!	#DIV/0!	#DIV/0!
	Control (5% Mesencult)	3.9	1.54363	0.924921	0.624123	0.579139	#DIV/0!	#DIV/0!	0.446466
	TGFb - 15ng/ml	3.9	1.37866	0.693545	0.511101	0.402916	#DIV/0!	#DIV/0!	0.254499
	TGFb - 1.5ng/ml	3.9	1.33262	#DIV/0!	#DIV/0!	0.362364	#DIV/0!	#DIV/0!	0.239272
	PDGF - 50ng/ml	3.9	1.21603	0.735582	0.58267	0.48011	#DIV/0!	#DIV/0!	0.313116
	PDGF - 5ng/ml	3.9	#DIV/0!	#DIV/0!	#DIV/0!	#DIV/0!	#DIV/0!	#DIV/0!	#DIV/0!
	FGF - 50ng/ml	3.9	1.37877	0.990278	0.883705	0.798701	#DIV/0!	#DIV/0!	0.757686
	Hypoxia (5% O2)	3.9	1.29617	0.744207	0.589254	0.535205	#DIV/0!	#DIV/0!	0.38515
SPC LD (50k/ml)	High serum (20% Mesencult)	3.9	3.81641	3.72308	3.28451	2.85789	2.56375	2.11157	1.87642
	Med. Serum (10% Mesencult)	3.9	#DIV/0!	#DIV/0!	#DIV/0!	#DIV/0!	#DIV/0!	#DIV/0!	#DIV/0!
	Control (5% Mesencult)	3.9	3.98361	3.777	3.14541	2.67484	2.39665	2.07458	1.94959
	TGFb - 15ng/ml	3.9	3.84053	3.59435	3.04389	2.50215	2.06827	1.75263	1.6248
	TGFb - 1.5ng/ml	3.9	3.69292	#DIV/0!	#DIV/0!	2.49236	#DIV/0!	#DIV/0!	1.61338
	PDGF - 50ng/ml	3.9	3.97842	3.83737	3.49059	3.21349	2.87537	2.59429	2.41972
	PDGF - 5ng/ml	3.9	#DIV/0!	#DIV/0!	#DIV/0!	#DIV/0!	#DIV/0!	#DIV/0!	#DIV/0!
	FGF - 50ng/ml	3.9	3.85516	3.8765	3.79407	3.86787	3.91153	3.81135	3.77558
	Hypoxia (5% O2)	3.9	3.9319	3.38829	2.67929	2.19834	1.89288	1.63457	1.50633
	stdev	0	1	2	3	4	5	6	7
SPC HD (200k/ml)	High serum (20% Mesencult)	#DIV/0!	0.0506425	0.0662491	0.0109972	0.0236718	#DIV/0!	#DIV/0!	0.0118349
	Med. Serum (10% Mesencult)	#DIV/0!	#DIV/0!	#DIV/0!	#DIV/0!	#DIV/0!	#DIV/0!	#DIV/0!	#DIV/0!
	Control (5% Mesencult)	#DIV/0!	0.0329002	0.0539039	0.089296	0.0706242	#DIV/0!	#DIV/0!	0.0514147
	TGFb - 15ng/ml	#DIV/0!	0.0632403	0.072315	0.033536	0.0340894	#DIV/0!	#DIV/0!	0.0062828
	TGFb - 1.5ng/ml	#DIV/0!	0.0583459	#DIV/0!	#DIV/0!	0.0491023	#DIV/0!	#DIV/0!	0.0238215
	PDGF - 50ng/ml	#DIV/0!	0.0380813	0.0503095	0.0272659	0.0236331	#DIV/0!	#DIV/0!	0.0213015
	PDGF - 5ng/ml	#DIV/0!	#DIV/0!	#DIV/0!	#DIV/0!	#DIV/0!	#DIV/0!	#DIV/0!	#DIV/0!
	FGF - 50ng/ml	#DIV/0!	0.0653048	0.0700493	0.101255	0.0218574	#DIV/0!	#DIV/0!	0.0404975
	Hypoxia (5% O2)	#DIV/0!	0.078124	0.0562619	0.0661092	0.0311151	#DIV/0!	#DIV/0!	0.0386063
SPC LD (50k/ml)	High serum (20% Mesencult)	#DIV/0!	0.19909	0.0546798	0.0647679	0.082431	0.0960328	0.122796	0.103072
	Med. Serum (10% Mesencult)	#DIV/0!	#DIV/0!	#DIV/0!	#DIV/0!	#DIV/0!	#DIV/0!	#DIV/0!	#DIV/0!
	Control (5% Mesencult)	#DIV/0!	0.0439864	0.171232	0.127471	0.206624	0.221102	0.134669	0.105679
	TGFb - 15ng/ml	#DIV/0!	0.113827	0.104546	0.168947	0.0672266	0.128253	0.0910807	0.0976479
	TGFb - 1.5ng/ml	#DIV/0!	0.104168	#DIV/0!	#DIV/0!	0.0746766	#DIV/0!	#DIV/0!	0.0713736
	PDGF - 50ng/ml	#DIV/0!	0.156191	0.0592229	0.0664159	0.0996558	0.123514	0.13521	0.145522
	PDGF - 5ng/ml	#DIV/0!	#DIV/0!	#DIV/0!	#DIV/0!	#DIV/0!	#DIV/0!	#DIV/0!	#DIV/0!
	FGF - 50ng/ml	#DIV/0!	0.0533226	0.0753046	0.0254442	0.099156	0.059109	0.0207984	0.0820663
	Hypoxia (5% O2)	#DIV/0!	0.053204	0.0779816	0.0971885	0.0967855	0.132918	0.11537	0.162076

## Sheet: avgs
	SPC HD (200k/ml)						SPC LD (50k/ml)
area	Control (5% Mesencult)	TGFb - 15ng/ml	PDGF - 50ng/ml	FGF - 50ng/ml	Hypoxia (5% O2)	High serum (20% Mesencult)	Control (5% Mesencult)	TGFb - 15ng/ml	PDGF - 50ng/ml	FGF - 50ng/ml	Hypoxia (5% O2)	High serum (20% Mesencult)
0	4	4	4	4	4	4	4	4	4	4	4	4
1	1.54363	1.37866	1.21603	1.37877	1.29617	1.14887	3.98361	3.84053	3.97842	3.85516	3.9319	3.81641
2	0.924921	0.693545	0.735582	0.990278	0.744207	0.605599	3.777	3.59435	3.83737	3.8765	3.38829	3.72308
3	0.624123	0.511101	0.58267	0.883705	0.589254	0.394537	3.14541	3.04389	3.49059	3.79407	2.67929	3.28451
4	0.579139	0.402916	0.48011	0.798701	0.535205	0.355645	2.67484	2.50215	3.21349	3.86787	2.19834	2.85789
5	#DIV/0!	#DIV/0!	#DIV/0!	#DIV/0!	#DIV/0!		2.39665	2.06827	2.87537	3.91153	1.89288	2.56375
6	#DIV/0!	#DIV/0!	#DIV/0!	#DIV/0!	#DIV/0!		2.07458	1.75263	2.59429	3.81135	1.63457	2.11157
7	0.446466	0.254499	0.313116	0.757686	0.38515	0.222302	1.94959	1.6248	2.41972	3.77558	1.50633	1.87642
	SPC HD (200k/ml)						SPC LD (50k/ml)
stdev	Control (5% Mesencult)	TGFb - 15ng/ml	PDGF - 50ng/ml	FGF - 50ng/ml	Hypoxia (5% O2)	High serum (20% Mesencult)	Control (5% Mesencult)	TGFb - 15ng/ml	PDGF - 50ng/ml	FGF - 50ng/ml	Hypoxia (5% O2)	High serum (20% Mesencult)
0	0	0	0	0	0	0	0	0	0	0	0	0
1	0.0329002	0.0632403	0.0380813	0.0653048	0.078124	0.0506425	0.0439864	0.113827	0.156191	0.0533226	0.053204	0.19909
2	0.0539039	0.072315	0.0503095	0.0700493	0.0562619	0.0662491	0.171232	0.104546	0.0592229	0.0753046	0.0779816	0.0546798
3	0.089296	0.033536	0.0272659	0.101255	0.0661092	0.0109972	0.127471	0.168947	0.0664159	0.0254442	0.0971885	0.0647679
4	0.0706242	0.0340894	0.0236331	0.0218574	0.0311151	0.0236718	0.206624	0.0672266	0.0996558	0.099156	0.0967855	0.082431
5	#DIV/0!	#DIV/0!	#DIV/0!	#DIV/0!	#DIV/0!	#DIV/0!	0.221102	0.128253	0.123514	0.059109	0.132918	0.0960328
6	#DIV/0!	#DIV/0!	#DIV/0!	#DIV/0!	#DIV/0!	#DIV/0!	0.134669	0.0910807	0.13521	0.0207984	0.11537	0.122796
7	0.0514147	0.0062828	0.0213015	0.0404975	0.0386063	0.0118349	0.105679	0.0976479	0.145522	0.0820663	0.162076	0.103072
