# Supplementary material for: Mesenchymal stromal cells contract collagen more efficiently than dermal fibroblasts: Implications for cytotherapy
Source: PLoS One. 2019 Jul 15;14(7):e0218536. doi: 10.1371/journal.pone.0218536 (PMC6629071; doi:10.1371/journal.pone.0218536)
Supplement: S5 File — (XLS) [file pone.0218536.s005.xls]

## Sheet: b-actin-low-Apr18-06 g0-12
		b actin	B1 integrin	a2 integrin	Smad 3	TGF b1	a1 integrin	a5 integrin	CD44	RHAMM	asma	FGF2	VEGF	PDGF	SDF1	KGF2
0	0h	1554.52	1324.22	1341.2	1483.26	626.198	167.174	715.301	844.177	203.67	1319.32	274.892	1679.2	1777.86	1892.74
1	3h	1456.12	1744.45	2718.4	1695.82	1094.14	182.696	1078.43	1241.41	63.866	1378.57	1186.14	2065.11	2634.48	1017.44
2	1d	1341.06	1648.06	1993.91	1273.2	1052.65	97.354	826.529	1458.53	132.302	1125.91	875.366	1631.48	1558.25	1299.85	109.534
3	2d	1261.22	1513.51	1559.42	1432.45	1035.39	116.365	701.002	1171.56	136.837	1082.05	531.05	1384.66	1512.79	1040.77	142.792
4		1297.58	1482.93	1447.88	1025.81	885.916
5	4d	1419.47	1458.81	1415.66	1480.54	1041.26	80.946	560.794	1099.52	158.633	1065.44	567.257	1299.85	1044.28	480.741	158.699
6		1404.4	1395.8	1327.76	975.064	970.774
7	3h	1536.32	1399.61	1482.47	1553.71	946.501	185.309	934.757	913.827	188.657	1371.11	627.547	1966.04	2198.65	1200.36
8	6h	1553.4	1369.2	1944.52	1594.71	1064.09	188.918	1005.65	1087.68	205.844	1387.01	969.971	2218.67	2214	1005.68
9	9h	1450.1	1281.81	2427.53	1531.67	1076.64	157.18	942.615	1290.66	194.416	1388.68	936.219	2078.99	2062.31	607.853
10	12h	1396.89	1333.69	3164.57	1562.95	1262.76	156.114	936.768	1328.54	156.048	1122.35	1045.41	2088.83	1419.47	853.808
11	18h	1411.58	1496.23	2563.97	1554.72	1241.87	114.266	886.711	1316.35	148.125	1107.55	772.252	1949.33	1098.59	823.445
12	24h	1417.37	1527.3	2165.73	1401.29	1057.06	103.777	879.29	1227.03	90.283	1132.3	587.574	1714.18	967.272	993.032
ctr		1655.64	1315.91	1315.06	1106.26	520.469

## Sheet: Ratio
sample #	time	B1 integrin	a2 integrin	Smad 3	TGF b1	a1	a5	RHAMM	CD44	asma	FGF2	VEGF	PDGF	SDF1	kgf2
G0	0	0.851851	0.862773	0.954157	0.402824	0.107541	0.460142	0.131018	0.543046	0.848696	0.176834	1.08021	1.14367	1.21757	0
G1	3h	1.19802	1.86688	1.16462	0.751407	0.125468	0.740616	0.0438604	0.852544	0.946741	0.814592	1.41823	1.80925	0.698732	0
G7	3h	0.91101	0.964947	1.01132	0.616082	0.120618	0.608437	0.122798	0.594814	0.892462	0.408473	1.27971	1.43111	0.781318	0
G8	6h	0.88142	1.25178	1.02659	0.685009	0.121616	0.647389	0.132512	0.700192	0.892883	0.624418	1.42826	1.42526	0.647406	0
G9	9h	0.883943	1.67404	1.05625	0.742461	0.108393	0.650034	0.134071	0.890052	0.957647	0.645624	1.43369	1.42219	0.41918	0
G10	12h	0.954759	2.26545	1.11888	0.903979	0.111759	0.670612	0.111711	0.95107	0.803464	0.748384	1.49535	1.01617	0.611222	0
G11	18h	1.05997	1.81638	1.1014	0.879773	0.0809491	0.62817	0.104936	0.932536	0.784617	0.547084	1.38096	0.778268	0.583351	0
G12	24h	1.07755	1.52799	0.988649	0.745788	0.0732178	0.620366	0.0636974	0.865708	0.798868	0.414551	1.20941	0.682439	0.700614	0
G2	1d	1.22893	1.48682	0.949401	0.784943	0.072595	0.616327	0.0986551	1.0876	0.946741	0.652744	1.21656	1.16196	0.969271	0.0816774
G3	2d	1.20003	1.23644	1.13576	0.820937	0.0922635	0.55581	0.108495	0.928906	0.839567	0.421059	1.09787	1.19946	0.825202	0.113217
G5	4d	1.02772	0.997318	1.04302	0.733558	0.0570256	0.395074	0.111755	0.774602	0.750592	0.399627	0.915728	0.735685	0.338677	0.111802
ctr		0.794803	0.794288	0.668179	0.314361
G4	FL 3d	1.14284	1.11583	0.790558	0.682745
G6	FL 4d	0.993879	0.94543	0.694292	0.691238
