# Supplementary material for: Mesenchymal stromal cells contract collagen more efficiently than dermal fibroblasts: Implications for cytotherapy
Source: PLoS One. 2019 Jul 15;14(7):e0218536. doi: 10.1371/journal.pone.0218536 (PMC6629071; doi:10.1371/journal.pone.0218536)
Supplement: S6 File — (XLS) [file pone.0218536.s006.xls]

## Sheet: data
migrating cell ->		SPC			DF
what was in insert ->	no cells	DF	DF + SDF1	no cells	DF	DF + SDF1
4 hr	1.19	1.35	1.21	0.88	0.97	1.06
SD	0.35	0.1	0.23	0.12	0.07	0.07
24hr	1.75	2.07	2.17	1.75	2.24	2.04				below is transposed data. Nothing new
SD	0.19	0.43	0.49	0.06	0.15	0.05
raw data is below
		4hr	avg	Sdev	24hr	avg	Sdev					media control	DF	DF+SDF1a
SPC	no cells	0.982	1.185	0.346423	1.877	1.75233	0.193019			4hr	df	0.88	0.97	1.06
		1.585			1.53						msc	1.19	1.35	1.21
		0.988			1.85					24hr	df	1.75	2.24	2.04
	DF	1.455	1.35133	0.0984903	1.702	2.07067	0.431992				msc	1.75	2.07	2.17
		1.259			1.964
		1.34			2.546
	DF+SDF1	1.422	1.21367	0.233676	2.307	2.172	0.488691
		1.258			2.579
		0.961			1.63							0.12	0.07	0.07
DF	no cells	0.794	0.8765	0.116673	1.686	1.75267	0.0601858					0.35	0.1	0.23
		0.959			1.803							0.06	0.15	0.05
					1.769							0.19	0.43	0.49
	DF	0.999	0.967	0.0679117	2.246	2.24267	0.153027
		0.889			2.394
		1.013			2.088							DF	MSC
	DF+SDF1	0.985	1.06233	0.0680392	2.039	2.03533	0.0496017			LS-MGM		0.58	0.7	0.06	0.08
		1.089			2.083					MGM	4hr	0.88	1.19	0.12	0.35
		1.113			1.984						24hr	1.75	1.75	0.06	0.19
										DF-conditioned MGM	4hr	0.97	1.35	0.07	0.1
											24hr	2.24	2.07	0.15	0.43
										DF+SDF1a	4hr	1.06	1.21	0.07	0.23
											24hr	2.04	2.17	0.05	0.49
